# Supplementary material for: Antibacterial Activity against Foodborne Pathogens and Inhibitory Effect on Anti-Inflammatory Mediators’ Production of Brazilin-Enriched Extract from Caesalpinia sappan Linn
Source: Plants (Basel). 2022 Jun 27;11(13):1698. doi: 10.3390/plants11131698 (PMC9269513; doi:10.3390/plants11131698)
Supplement: Supplementary file 1 [file plants-11-01698-s001.zip]

Archive with 1 entries (1 files):
- plants-1786722-supplementary.pdf
